# Supplementary material for: Comprehensive analysis of untargeted metabolomics and lipidomics in girls with central precocious puberty
Source: Front Pediatr. 2023 May 12;11:1157272. doi: 10.3389/fped.2023.1157272 (PMC10213437; doi:10.3389/fped.2023.1157272)
Supplement: Supplementary file 1 [file Table1.xlsx]

## Sheet: patient_vs_control
ID
